# Supplementary material for: Effects of Storage Temperature on the Microbial Flora, Odor, and Quality of Shucked Pacific Oysters Under Mimicked Commercial Shipping Conditions
Source: Foods. 2026 Feb 7;15(4):603. doi: 10.3390/foods15040603 (PMC12939646; doi:10.3390/foods15040603)
Supplement: Supplementary file 1 [file foods-15-00603-s001.zip]

Archive with 2 entries (2 files):
- FigureS1.pptx
- TableS1, S2.xlsx
