# Supplementary material for: Effects of Storage Temperature on the Microbial Flora, Odor, and Quality of Shucked Pacific Oysters Under Mimicked Commercial Shipping Conditions
Source: Foods. 2026 Feb 7;15(4):603. doi: 10.3390/foods15040603 (PMC12939646; doi:10.3390/foods15040603)
Supplement: Supplementary file 1 [file foods-15-00603-s001.zip › TableS1, S2.xlsx]

## Sheet: Table S1) VOCs_Oyster
Table S1 Volatile organic compounds in oyster meat during storage at different temperatures.
No.	Retention time	Retention index	volatile organic compound	MS, KI	Storage at 3 °C																				Storage at 0 °C																			(ng/g)
					day 0				day 1				day 3				day 7				day 12				day 0				day 1				day 3				day 7				day 12
1	4.195	613	Hexane	MS, KI	6.0597	±	0.901079		8.0594	±	2.99535		14.109	±	9.82957		7.22476	±	4.62813		9.27351	±	2.74959		6.0597	±	0.901079		9.49362	±	6.26082		15.4323	±	10.587		14.4355	±	20.2783		11.7828	±	8.28499
2	4.66	681	Acetaldehyde	MS, KI	4.15312	±	1.44786		3.50365	±	0.915961		3.6844	±	1.03879		3.89887	±	0.699333		5.69718	±	0.792737	*	4.15312	±	1.44786		3.58997	±	0.162061		3.88154	±	0.191748		4.09006	±	1.58638		3.87319	±	0.548398
3	4.855	704	Cyclohexane	MS, KI	8.73261	±	9.18696		1.83775	±	0.619097		3.20552	±	1.79505		5.32553	±	3.39659		3.04264	±	4.14482		8.73261	±	9.18696		4.32252	±	5.09607		4.6337	±	1.56716		8.82749	±	3.23765		8.60526	±	4.71538	*
4	5.08	719	Dimethyl sulfide	MS, KI	793.775	±	135.496	a	2983.51	±	485.556	c*	2685.27	±	759.273	bc	1427.29	±	465.522	abc	1315.64	±	798.144	ab	793.775	±	135.496		1702.25	±	327.702		1889.94	±	1382.45		1158.92	±	715.773		1249.34	±	951.995
5	5.59	752	Propanal	MS, KI	25.1269	±	25.2538		22.62	±	2.34542	*	16.9222	±	2.15478		19.0939	±	0.794973		36.5089	±	4.51788	*	25.1269	±	25.2538		12.3071	±	4.13582		26.245	±	9.83823		31.5222	±	2.16672	*	18.299	±	6.01843
6	5.705	759	Furan	MS, KI	3.92634	±	1.57579		4.36619	±	1.07583		4.32238	±	0.74318		3.89187	±	0.684386		5.19071	±	1.26046		3.92634	±	1.57579		4.10215	±	1.05653		4.05585	±	1.18263		3.98584	±	1.61537		3.80323	±	1.35707
7	5.78	764	Octane	MS, KI	5.31152	±	2.18895		9.74832	±	2.94529		13.9007	±	7.82861		7.6059	±	3.65102		13.6381	±	8.69469		5.31152	±	2.18895		9.1226	±	3.76958		14.6374	±	7.78498		10.9303	±	14.1954		9.77202	±	7.07668
8	5.995	778	Acetone	MS	15.9491	±	4.34081		14.3218	±	7.10281		11.7818	±	0.57671		20.5911	±	4.04681		23.0227	±	1.26947		15.9491	±	4.34081	ab	18.6047	±	5.91202	ab	11.4296	±	1.91138	a	17.7207	±	2.35417	ab	23.5344	±	5.62586	b
9	6.35	800	Methyl acetate	MS, KI	0.524592	±	0.160548		2.40407	±	2.73716		2.22016	±	2.61707		2.30606	±	1.90783		2.58595	±	3.13689		0.524592	±	0.160548		0.484749	±	0.398576		0.681057	±	0.698377		0.487133	±	0.210762		0.597026	±	0.441391
10	6.51	805	2,3-Dihydrofuran	MS, KI	11.2294	±	6.17746		7.09684	±	1.8175		7.03415	±	2.21606		7.54408	±	1.64833		8.19792	±	1.44899		11.2294	±	6.17746		7.86295	±	2.01092		7.33942	±	2.37055		7.1695	±	2.40076		8.30514	±	3.7075
11	6.625	808	2-Propenal	MS, KI	8.27288	±	3.14825	a	7.98673	±	1.3667	a	10.1594	±	4.0674	a	12.1383	±	4.2387	a	41.3299	±	7.42789	b*	8.27288	±	3.14825		10.4967	±	3.14825		10.692	±	2.46022		11.6149	±	5.64485		15.1459	±	4.2102
12	6.98	818	Tetrahydrofuran	MS, KI	33.3712	±	26.7054		18.5917	±	7.81014		18.0142	±	8.26596		19.9499	±	8.00781		27.3764	±	8.35499		33.3712	±	26.7054		21.3858	±	7.70784		21.2528	±	7.73643		21.3797	±	12.1484		25.0749	±	18.4473
13	7.3	827	2-Methylfuran	MS, KI	9.27784	±	4.04849		17.7208	±	2.43166		17.1912	±	6.90769		15.2856	±	2.66801		23.255	±	12.1348		9.27784	±	4.04849		14.5213	±	6.76745		13.9367	±	4.58253		13.9697	±	7.4435		11.4686	±	2.49411
14	7.415	831	Butanal	MS, KI	7.12822	±	6.1797	ab	7.27337	±	0.926074	ab*	6.76849	±	1.37437	ab	6.35296	±	0.619609	a	18.8526	±	8.10457	b	7.12822	±	6.1797		5.14382	±	0.607911		9.12673	±	0.126202	*	11.1866	±	3.36396		7.00686	±	2.62073
15	7.84	843	Ethyl acetate	MS, KI	4.13313	±	1.68485	a	6.6648	±	6.7686	a	8.91173	±	4.80375	a	60.0737	±	17.4517	b*	88.1472	±	32.0975	b*	4.13313	±	1.68485	a	2.64569	±	1.36739	a	2.35957	±	1.22151	a	3.24762	±	1.82	a	28.0629	±	9.94376	b
16	8.19	853	2-Butanone	MS, KI	15.5685	±	3.72021		20.2464	±	13.6952		15.348	±	1.56159		16.8482	±	0.566756		23.8817	±	5.296		15.5685	±	3.72021		21.7131	±	9.76844		14.339	±	1.88082		18.3202	±	3.92485		17.416	±	4.09706
17	8.445	860	Nonane	MS, KI	2.38368	±	1.44729		2.87374	±	0.962552		3.22112	±	1.25148		1.63052	±	1.1091		5.75186	±	5.14362		2.38368	±	1.44729		2.42183	±	0.364769		4.13968	±	1.89412		3.58327	±	4.41085		2.47422	±	1.70322
18	8.675	867	2-Methyl butanal	MS, KI	1.46821	±	1.38996		1.59355	±	0.354511		1.64013	±	0.561421		1.45966	±	0.255582		3.20655	±	0.498521		1.46821	±	1.38996		0.965277	±	0.354812		1.6331	±	0.471558		2.33806	±	1.38017		1.42545	±	1.1472
19	8.88	872	3-Methyl butanal	MS, KI	9.16993	±	8.80254		7.69068	±	3.49447		7.21692	±	1.94238		3.17949	±	0.622349		6.15988	±	2.25839		9.16993	±	8.80254		5.82886	±	1.56884		9.50113	±	1.8793		10.5869	±	2.31241	*	3.62778	±	2.92375
20	9.425	888	3-Methyl-2-butanone	MS, KI	6.28208	±	1.56877		8.17665	±	1.67302		8.80616	±	2.76609		6.52916	±	0.148498		8.37195	±	1.50596		6.28208	±	1.56877		6.27298	±	1.88031		4.64295	±	4.16094		5.29136	±	1.85103		3.91336	±	2.85055
21	9.69	896	2-Propanol	MS, KI	6.62565	±	5.3614		7.01605	±	1.578		7.99752	±	2.48036		5.3698	±	0.554939		2.77212	±	2.40076		6.62565	±	5.3614		6.16502	±	3.81745		7.54799	±	3.72414		5.83212	±	6.40589		3.76772	±	1.45073
22	10.065	906	Benzene + ethanol	MS, KI	96.4511	±	57.1825	a	78.15	±	3.00085	a	121.741	±	5.48323	a*	531.409	±	37.703	b*	995.661	±	83.2031	c*	96.4511	±	57.1825	a	65.8143	±	19.2919	a	57.6542	±	7.03138	a	102.616	±	17.718	a	526.794	±	81.7733	b
23	10.17	909	1-Chloropentane	MS, KI	4.82974	±	3.29044	a	10.5356	±	6.30374	ab	8.92791	±	2.84435	ab	23.3997	±	9.367	b	23.5498	±	8.52145	b	4.82974	±	3.29044	ab	4.45333	±	2.10938	a	4.60713	±	1.48198	a	11.4364	±	1.79045	ab	12.9944	±	5.0592	b
24	10.25	912	3-Buten-2-one	MS, KI	1.94518	±	1.13712	a	1.86505	±	0.628435	a	2.07008	±	0.608681	a	3.90135	±	1.37375	ab	6.48233	±	2.25065	b	1.94518	±	1.13712		2.23132	±	1.01408		1.87323	±	0.294631		2.23549	±	0.432141		3.32182	±	1.32306
25	10.75	926	2-Ethyl furan	MS, KI	51.3935	±	28.6442	a	110.188	±	23.0426	ab*	108.531	±	40.2233	ab	135.088	±	17.4825	ab	188.756	±	54.3212	b	51.3935	±	28.6442		64.6402	±	16.4314		109.867	±	16.884		102.357	±	56.5391		124.123	±	48.4411
26	10.89	930	1,3-Octadiene	MS, KI	3.00296	±	1.69116	b	2.8366	±	0.575284	b	1.35244	±	1.17319	ab	0	±	0	a	0	±	0	a	3.00296	±	1.69116		2.84067	±	0.847469		2.91516	±	1.40924		1.79431	±	1.55394		0	±	0
27	11.035	934	Ethyl propanoate	MS, KI	2.6071	±	2.44781	a	1.38039	±	0.999694	a	18.0214	±	2.06073	a*	136.907	±	56.9237	b*	129.977	±	59.2536	b	2.6071	±	2.44781	a	1.6966	±	0.98041	a	1.63248	±	1.12	a	7.8949	±	3.43697	a	73.5608	±	40.7248	b
28	11.86	957	3-Pentanone	MS, KI	113.431	±	48.9934		130.683	±	27.4021		174.79	±	62.4261		128.14	±	38.3558		142.595	±	43.0107		113.431	±	48.9934		155.922	±	72.4282		160.321	±	65.0462		126.369	±	104.874		114.457	±	60.9785
29	11.93	959	Pentanal	MS, KI	24.5203	±	19.1404	a	31.5974	±	1.28918	ab	19.9253	±	4.19632	a	27.6276	±	5.02981	ab	54.488	±	9.45523	b*	24.5203	±	19.1404		16.4998	±	11.1859		24.8496	±	12.103		35.0338	±	13.7076		21.795	±	6.43495
30	12.04	963	2,3-Butanedione	MS, KI	7.03431	±	4.20508	a	8.88737	±	2.38957	ab	9.0884	±	0.58827	ab	17.0018	±	2.40997	b	45.4205	±	6.0332	c*	7.03431	±	4.20508	a	8.06618	±	2.90866	ab	7.04987	±	2.24296	a	11.5726	±	3.51527	ab	15.6298	±	1.29337	b
31	13.425	1001	Decane + methylisobutylketone	MS, KI	2.93191	±	1.65292	b	0.490371	±	0.849347	ab	0	±	0	a	0.704891	±	1.22091	ab	0	±	0	a	2.93191	±	1.65292		1.04596	±	1.81166		0	±	0		0	±	0		0	±	0
32	13.65	1006	5-chloro-1-pentene	MS, KI	30.3482	±	44.3477		13.8677	±	1.85647		8.54526	±	10.5894		6.83988	±	6.02132		17.7	±	5.87609	*	30.3482	±	44.3477		15.4117	±	44.3477		5.20434	±	4.72836		5.33946	±	5.10814		1.75651	±	3.04237
33	14.12	1014	1-Penten-3-one	MS, KI	98.589	±	29.5321	a	84.3951	±	18.7289	a	130.367	±	54.6825	a	173.933	±	69.0012	a	546.023	±	85.2154	b*	98.589	±	29.5321		141.796	±	47.0203		127.901	±	38.7563		146.427	±	90.3333		215.662	±	94.731
34	14.505	1022	Trichloromethane	MS, KI	11.3762	±	4.71195		8.83877	±	6.51138		4.5634	±	1.51633		4.18019	±	1.22444		8.00764	±	2.84047		11.3762	±	4.71195		81.4972	±	130.702		5.26167	±	2.04529		6.57258	±	1.41499		7.0784	±	3.93588
35	14.645	1024	Unknown		26.8472	±	11.2987		19.0164	±	8.16958		23.2243	±	10.4655		21.8077	±	6.24591		27.1984	±	5.25503		26.8472	±	11.2987		30.3631	±	11.2987		27.408	±	11.0094		22.6631	±	10.3153		21.4184	±	8.8793
36	15.035	1031	Methyl benzene	MS, KI	33.8485	±	14.3995	a	26.7648	±	4.90233	a	36.2692	±	17.5927	a	45.7918	±	16.2238	a	111.509	±	19.3387	b	33.8485	±	14.3995		39.7647	±	16.7116		40.2421	±	10.7068		48.4045	±	38.2426		52.7396	±	36.5235
37	15.235	1035	Ethyl butyrate	MS, KI	0	±	0	a	0	±	0	a	0	±	0	a	3.34056	±	1.02624	a*	20.0107	±	7.96405	b*	0	±	0	a	0	±	0	a	0	±	0	a	0	±	0	a	3.12637	±	1.27964	b
38	15.51	1040	1-Propanol	MS, KI	13.4714	±	1.74983	a	22.0501	±	4.01118	a*	100.177	±	16.2232	b*	403.462	±	41.5335	c*	567.874	±	20.6695	d*	13.4714	±	1.74983	a	14.5	±	1.50563	a	27.0294	±	8.32398	a	58.6942	±	28.4588	a	266.559	±	37.4198	b
39	15.6	1042	2-Methyl-3-buten-2-ol	MS, KI	0.220074	±	0.286578		0	±	0		0	±	0		1.14215	±	1.97826		1.89911	±	1.71887		0.220074	±	0.286578		0	±	0		0	±	0		0	±	0		0.706903	±	1.22439
40	15.7	1044	Propyl propionate	MS, KI	0.403073	±	0.448447	a	0	±	0	a	3.58402	±	1.34991	a*	29.6886	±	6.56124	ab*	48.8407	±	24.4341	b	0.403073	±	0.448447		0	±	0		0	±	0		0.560926	±	0.971552		9.66722	±	8.38243
41	16.43	1058	2,3-Pentanedione	MS, KI	206.034	±	136.764		221.403	±	26.5327		127.056	±	37.8242		192.155	±	73.9252		228.758	±	22.1922		206.034	±	136.764		166.84	±	55.9048		182.333	±	90.8755		180.85	±	56.2211		125.764	±	71.7501
42	16.785	1064	Dimethyl disulfide	MS, KI	0	±	0	a	0	±	0	a	0	±	0	a	4.46382	±	1.58824	ab*	8.70474	±	6.51448	b	0	±	0		0.654643	±	1.13388		0	±	0		0	±	0		0.878231	±	1.52114
43	17.065	1069	Butyl acetate	MS, KI	1.04725	±	1.20974	a	1.10499	±	0.329061	a	0.648151	±	0.646338	a	1.7945	±	0.181615	ab	3.43911	±	1.0691	b	1.04725	±	1.20974		0.404533	±	0.700671		0.966287	±	0.839429		1.14291	±	0.404715		2.39318	±	0.069551
44	17.395	1076	2-Hexanone	MS, KI	5.67107	±	0.956271	ab	13.8672	±	4.39139	b	7.69427	±	7.29158	ab	13.1095	±	0.690821	b	0	±	0	a	5.67107	±	0.956271		7.68514	±	9.51012		9.09859	±	7.88397		10.7787	±	4.74637		6.44754	±	5.58627
45	17.545	1078	Hexanal	MS, KI	32.9805	±	28.3406	a	31.3154	±	8.25881	a	30.8603	±	9.37608	a	30.9646	±	3.0196	a	110.827	±	26.0553	b*	32.9805	±	28.3406		21.5894	±	6.73537		34.7658	±	18.508		51.3075	±	20.0154		32.7681	±	19.5791
46	19.34	1114	Ethyl benzene	MS, KI	9.52164	±	3.74085		5.91057	±	1.06529		6.69883	±	0.477951		7.16152	±	1.39447		9.04747	±	1.56138		9.52164	±	3.74085		8.72487	±	1.51293		7.40001	±	1.33779		7.7497	±	2.21498		7.46074	±	0.520704
47	19.435	1116	Pentyl formate	MS, KI	0.479677	±	0.830824	a	5.90977	±	3.24206	b	0	±	0	a	6.20581	±	1.88435	b	6.08499	±	1.2794	b	0.479677	±	0.830824	a	1.54624	±	0.700415	a	0	±	0	a	3.64508	±	0.742842	b	4.65517	±	0.74791	b
48	19.525	1118	Propyl butyrate	MS, KI	0	±	0	a	0	±	0	a	0	±	0	a	0	±	0	a	3.14688	±	1.69654	b*	0	±	0		0	±	0		0	±	0		0	±	0		0	±	0
49	19.575	1118.8	(E)-3-Penten-2-one	MS, KI	1.55401	±	2.69163		2.27625	±	3.94258		3.11409	±	5.39377		3.74331	±	6.4836		0	±	0		1.55401	±	2.69163		4.51935	±	7.82774		0	±	0		1.30466	±	2.25974		9.42481	±	9.5455
50	19.65	1120	3-Pentanol	MS, KI	0.813737	±	0.728354	a	2.168	±	0.952428	a	2.51208	±	0.774909	a	2.73744	±	0.287256	ab	4.62364	±	0.823959	b*	0.813737	±	0.728354		1.63083	±	1.35133		2.27472	±	1.27458		2.63417	±	1.69931		0.34962	±	0.605559
51	19.635	1120	(E)-2-Pentenal	MS, KI	103.346	±	104.054	a	91.3366	±	3.81774	a	101.729	±	46.7119	a	100.252	±	23.4258	a	348.14	±	98.6367	b	103.346	±	104.054		75.6416	±	17.904		118.356	±	24.0718		156.615	±	121.812		134.604	±	125.234
52	19.88	1125	2,3-Hexanedione	MS, KI	18.8003	±	10.1465	a	26.7479	±	7.39006	a	23.3914	±	1.69237	a	32.9462	±	6.83675	a	60.0141	±	8.59708	b*	18.8003	±	10.1465		19.7625	±	5.58973		22.6198	±	0.401965		28.4911	±	4.51591		26.3719	±	2.56332
53	20.13	1131	Ethyl pentanoate	MS, KI	0	±	0	a	0	±	0	a	0	±	0	a	2.93675	±	0.264964	ab*	7.72463	±	5.17657	b	0	±	0		0	±	0		0	±	0		0	±	0		0	±	0
54	19.934	1126.99	p-Xylene	MS, KI	0.256332	±	0.44398		0	±	0		0	±	0		0	±	0		0	±	0		0.256332	±	0.44398		0	±	0		0	±	0		0	±	0		0	±	0
55	20.815	1145	1-Butanol	MS, KI	17.3161	±	12.588	ab	16.4338	±	9.07588	ab	7.15847	±	12.3988	a	26.8489	±	13.0303	ab	61.2096	±	32.5188	b	17.3161	±	12.588		24.5288	±	12.0168		9.86025	±	2.96255		10.1292	±	8.96797		23.5895	±	4.43099
56	21.51	1160	1-Penten-3-ol	MS, KI	1533.28	±	634.349		1356.99	±	135.2		1567.5	±	306.536		1263.36	±	128.611		1708.39	±	108.388		1533.28	±	634.349		1654.69	±	411.032		1524.18	±	200.74		1247.27	±	337.777		1141.18	±	373.911
57	22.23	1175	2-Heptanone	MS, KI	0.853278	±	1.47792	a	1.50191	±	2.60139	ab	6.798	±	2.51972	b*	1.38262	±	2.39477	ab	0	±	0	a	0.853278	±	1.47792		0	±	0		0	±	0		10.7913	±	10.9214		4.25022	±	0.372925	*
58	22.34	1178	Heptanal	MS, KI	6.26363	±	5.82459	a	26.7341	±	21.2667	ab	13.6128	±	2.88068	ab	4.17149	±	7.22523	a	42.0741	±	8.96027	b*	6.26363	±	5.82459		5.29385	±	9.16921		9.01466	±	15.6138		23.0094	±	3.93605	*	12.573	±	4.73821
59	22.825	1188	Limonene	MS, KI	2.97648	±	5.15541		2.3945	±	4.14739		1.97147	±	3.41469		3.1766	±	5.50203		0	±	0		2.97648	±	5.15541		4.72357	±	8.18146		0	±	0		3.15296	±	5.46109		3.54749	±	6.14444
60	23.18	1196	Dodecane	MS, KI	0.886462	±	1.5354		0	±	0		0	±	0		0	±	0		0	±	0		0.886462	±	1.5354		0	±	0		0	±	0		0	±	0		0	±	0
61	23.015	1192	(E)-2-Hexenal	MS, KI	22.8447	±	22.5542	a	27.067	±	2.13272	a	7.55414	±	7.40719	a	25.3938	±	4.6616	a	62.0481	±	11.0278	b*	22.8447	±	22.5542		7.47718	±	12.9509		20.2165	±	7.58277		31.4243	±	9.50926		5.61889	±	9.7322
62	23.895	1213	Unknown		12.7193	±	13.9367	ab	9.21998	±	8.43316	a	0	±	0	a	4.66088	±	8.07288	a	41.29	±	17.3	b*	12.7193	±	13.9367		11.2675	±	13.9367		14.2993	±	1.13251	*	10.6724	±	18.4851		8.78325	±	8.04765
63	24.41	1225	2-Pentyl furan	MS, KI	0	±	0		3.74736	±	2.78844		0.544095	±	0.942399		0.60666	±	1.05077		3.50381	±	2.11562		0	±	0	a	0	±	0	a	2.62809	±	1.09938	b	1.072	±	0.297961	ab	1.13921	±	1.0833	ab
64	25.109	1242.83	Styrene + 5-methyl-3-heptanone	MS, KI	25.1012	±	43.4765		21.3938	±	19.1651		0	±	0		0	±	0		27.762	±	8.49445		25.1012	±	43.4765		41.881	±	35.5647		33.2367	±	10.1104	*	17.9936	±	16.4289		11.6335	±	20.1498
65	25.155	1244	3-Methyl-3-buten-1-ol	MS, KI	0	±	0	a	0	±	0	a	0	±	0	a	1.35735	±	2.351	a	6.82434	±	3.14834	b	0	±	0		0	±	0		0	±	0		0	±	0		2.086	±	3.61306
66	25.29	1247	1-Pentanol	MS, KI	196.345	±	17.5263	a	507.801	±	323.482	ab	361.756	±	11.4048	ab	865.966	±	108.107	ab*	1055.56	±	552.008	b	196.345	±	17.5263	a	257.17	±	97.5045	a	272.934	±	84.1693	a	571.714	±	52.9199	b	887.831	±	105.219	c
67	26.14	1268	Unknown		0.978448	±	1.69472		0	±	0		0	±	0		0	±	0		1.5128	±	2.47202		0.978448	±	1.69472		1.31251	±	2.27334		0	±	0		0.410746	±	0.711434		0.18048	±	0.3126
68	26.57	1279	2-Octanone	MS, KI	0	±	0	a	0	±	0	a	0	±	0	a	1.16147	±	2.01173	ab	3.32349	±	1.01334	b	0	±	0		1.47057	±	1.40767		1.16681	±	0.291725	*	0	±	0		0.993691	±	1.72112
69	26.73	1282	Octanal	MS, KI	10.8071	±	14.9557	ab	6.53618	±	6.06027	a	11.4093	±	4.83264	ab	13.4258	±	5.73546	ab	37.4463	±	16.4702	b	10.8071	±	14.9557		3.16152	±	5.47591		11.1552	±	3.05521		10.9248	±	12.484		11.506	±	6.04892
70	26.78	1284	Cyclohexanone	MS, KI	42.2211	±	41.6384		11.2076	±	0.673371		13.9169	±	2.88376		18.0377	±	10.1564		14.3747	±	5.42179		42.2211	±	41.6384		21.612	±	7.69491		26.7746	±	3.64094	*	20.0221	±	8.79347		14.7073	±	5.06357
71	27.21	1294	1-Octen-3-one	MS, KI	2.46794	±	4.27459	a	11.9487	±	1.24334	a	14.0787	±	7.82505	a	13.6563	±	1.30389	a	29.7966	±	5.12923	b*	2.46794	±	4.27459	a	15.4088	±	4.59802	b	13.9004	±	2.89857	ab	14.7999	±	4.97198	b	12.0922	±	4.49716	ab
72	27.645	1306	(E)-2-Penten-1-ol	MS, KI	48.7462	±	28.8117		37.2661	±	7.4497		60.3917	±	34.372		42.4631	±	18.7489		69.2998	±	25.7394		48.7462	±	28.8117		72.6888	±	4.46715	*	56.528	±	12.411		55.2858	±	52.7808		43.9302	±	31.6758
73	27.945	1314	(Z)-2-Penten-1-ol	MS, KI	390.868	±	198.371		378.888	±	60.9174		339.482	±	28.4391		287.421	±	79.4061		306.785	±	24.1457	*	390.868	±	198.371		378.227	±	70.4701		333.466	±	33.2092		275.384	±	26.344		172.117	±	39.3343
74	28.105	1318	2,3-Octanedione	MS	4.06163	±	7.03495		8.11948	±	14.0634		11.1671	±	19.3419		8.42071	±	14.5851		8.19855	±	14.2003		4.06163	±	7.03495		0	±	0		0	±	0		28.2672	±	28.7064		33.5953	±	17.0165
75	28.575	1331	6-Methyl-5-hepten-2-one	MS, KI	6.54516	±	5.3905		8.512	±	2.73636		6.92615	±	1.07509		7.24891	±	0.57914		7.78263	±	3.20661		6.54516	±	5.3905		10.1165	±	2.22612		9.56824	±	5.60392		7.94193	±	3.01656		10.6912	±	3.13915
76	29.27	1350	1-Hexen-3-ol	MS, KI	16.7015	±	8.60235		21.8803	±	3.33244		20.3053	±	5.30095		14.1551	±	0.797284		17.0669	±	2.77064		16.7015	±	8.60235		23.6174	±	11.0193		18.9588	±	3.7693		17.0007	±	5.10483		10.6263	±	4.13661
77	29.185	1348	1-Hexanol	MS, KI	16.7	±	4.03659		42.9071	±	32.4804		27.6626	±	6.21138		24.4237	±	0.938441		34.8878	±	6.08659		16.7	±	4.03659		35.7307	±	32.154		28.3237	±	4.94264		29.6134	±	14.9572		24.8214	±	2.22995
78	29.55	1358	(E)-3-Hexen-1-ol	MS, KI	1.01266	±	0.954926		2.7683	±	0.338694		2.16698	±	1.87856		0.957113	±	1.65777		3.51404	±	1.93223		1.01266	±	0.954926		3.09998	±	0.780475		1.82912	±	3.16812		0.94984	±	0.854252		2.42921	±	0.743918
79	30.285	1378	(Z)-3-Hexen-1-ol	MS, KI	3.64433	±	3.18362	a	8.823	±	0.584468	b	8.07195	±	1.39521	ab	7.65458	±	0.929209	ab	13.5605	±	0.959394	c*	3.64433	±	3.18362		5.92335	±	5.25475		4.82185	±	4.29761		6.53109	±	2.09521		6.58735	±	0.954493
80	30.49	1384	2-Nonanone	MS, KI	17.2093	±	8.13358		37.062	±	12.3446		33.3895	±	4.89743		31.0027	±	7.00022		34.1644	±	18.5636		17.2093	±	8.13358		25.7691	±	10.7946		34.2891	±	8.98101		29.3967	±	17.675		29.7935	±	12.5559
81	30.625	1387	Nonanal	MS, KI	17.725	±	14.597		9.47319	±	2.35961		9.64823	±	3.98068		9.23743	±	0.963909		32.5901	±	21.3532		17.725	±	14.597		10.0465	±	3.55716		8.5172	±	3.29079		11.5414	±	1.16108		13.3192	±	8.41976
82	30.665	1388	3-Octanol	MS, KI	6.0379	±	7.25687		4.18183	±	3.89803		5.62143	±	1.68061		2.35692	±	2.14266		8.01729	±	1.19306	*	6.0379	±	7.25687		5.26626	±	7.25687		5.73966	±	0.645786		2.08492	±	3.61118		0.490667	±	0.84986
83	30.82	1393	2,4-Hexadienal	MS, KI	2.72009	±	4.71134	ab	0.594223	±	1.02922	a	0	±	0	a	1.25767	±	1.26064	a	8.91997	±	2.36992	b	2.72009	±	4.71134		0	±	4.71134		1.95781	±	3.39103		1.66434	±	1.50582		2.67653	±	3.59749
84	31.31	1407	Unknown		8.93173	±	4.17301	b	12.2507	±	2.58108	b	7.87584	±	3.1402	b	4.88868	±	2.50607	ab	0	±	0	a	8.93173	±	4.17301		10.103	±	1.08805		9.27455	±	5.13327		6.21935	±	3.02691		1.17885	±	1.63298
85	31.469	1411.76	(Z)-2-Hexen-1-ol	MS, KI	16.5642	±	14.5258		15.8135	±	3.346		18.7786	±	2.94181		15.2738	±	5.82218		16.2746	±	1.82927	*	16.5642	±	14.5258		14.6898	±	5.4441		14.1685	±	2.7284		10.9343	±	2.0716		4.74815	±	4.19107
86	31.845	1423	Unknown		6.20537	±	6.88592	a	6.3756	±	2.22616	a	6.33526	±	3.04076	a	6.15157	±	0.790096	a	21.0428	±	7.1093	b	6.20537	±	6.88592		4.79498	±	6.88592		6.60335	±	2.19133		8.55146	±	11.4625		9.03099	±	8.28153
87	32.19	1433	Acetic acid	MS, KI	39.8654	±	24.7508	a	15.5861	±	6.23537	a	36.9478	±	10.9062	a	175.93	±	19.7207	b*	477.807	±	85.1889	c*	39.8654	±	24.7508	a	33.5869	±	25.2532	a	40.564	±	4.62625	a	28.2354	±	4.43768	a	143.932	±	34.5877	b
88	32.58	1444	1-Octen-3-ol	MS, KI	361.455	±	232.613		437.302	±	76.1264		416.398	±	102.663		394.889	±	132.428		369.332	±	38.6879		361.455	±	232.613		415.379	±	153.637		405.353	±	50.9368		323.272	±	109.458		252.858	±	80.0562
89	32.75	1449	1-Heptanol	MS, KI	68.185	±	22.7181		164.066	±	78.346		102.5	±	20.4662		135.285	±	48.4646		161.11	±	77.3422		68.185	±	22.7181		70.604	±	32.496		108.567	±	23.1144		93.1629	±	24.0696		122.296	±	60.0647
90	32.885	1453	(E)-1,5-Octadien-3-ol	MS	71.6889	±	37.4875		92.4515	±	7.81741		102.156	±	33.5107		54.0457	±	5.20669		54.7622	±	5.65609		71.6889	±	37.4875		102.657	±	25.4306		92.007	±	22.3526		65.937	±	41.2602		52.475	±	29.6473
91	32.995	1457	(E,Z)-2,4-Heptadienal	MS	8.93054	±	9.04213	a	9.21328	±	1.73378	a	12.5439	±	10.5466	a	12.4492	±	2.04556	a	74.3762	±	28.6068	b	8.93054	±	9.04213		9.19584	±	3.2469		12.4813	±	3.16799		26.036	±	31.6848		22.4621	±	23.2792
92	33.76	1480	(Z)-1,5-Octadien-3-ol	MS	2618.23	±	1593		3075.55	±	402.267		2555.77	±	446.478		1574.41	±	428.048		1161.73	±	47.4604		2618.23	±	1593		2958.53	±	733.548		2426.01	±	438.938		1756.81	±	123.761		1048.2	±	168.677
93	33.92	1484	2-Ethyl-1-hexanol	MS, KI	56.7863	±	9.37012		134.719	±	79.6762		111.812	±	34.0034		62.3452	±	10.05		45.2613	±	7.3378		56.7863	±	9.37012		73.5051	±	33.6325		81.0997	±	19.7347		91.5993	±	52.0257		57.1922	±	18.2362
94	34.24	1494	Decanal	MS, KI	18.7728	±	22.6263		7.79488	±	6.59864		6.00792	±	2.58192		6.29894	±	1.31722		20.9928	±	17.6197		18.7728	±	22.6263		7.07613	±	2.6166		8.32583	±	2.60017		6.22418	±	4.15258		6.31277	±	2.41836
95	34.7	1508	2-Ethylbutanoic acid	MS, KI	16.2406	±	3.62942		18.5462	±	4.52127		6.57089	±	11.3811		15.5264	±	26.8925		23.7158	±	41.077		16.2406	±	3.62942		9.02006	±	7.8206		4.93298	±	8.54417		10.7527	±	18.6243		0	±	0
96	34.825	1512	3,5-Octadien-2-one	MS	18.5791	±	11.4763		21.4545	±	7.23407		18.7493	±	2.482		19.9593	±	5.44933		27.591	±	9.4614		18.5791	±	11.4763		19.2584	±	8.90914		21.5285	±	3.248		19.1614	±	6.89289		19.2783	±	8.59758
97	34.92	1515	Benzaldehyde	MS, KI	16.3495	±	5.84088	ab	12.8708	±	6.07393	a	9.68639	±	3.26499	a	15.2217	±	3.20748	ab	30.1327	±	8.27345	b	16.3495	±	5.84088		10.5848	±	7.70641		17.2932	±	10.3319		16.5098	±	3.67764		15.7332	±	4.91478
98	35.105	1521	Propanoic acid	MS, KI	66.4698	±	20.3208	a	90.097	±	16.0634	a	200.718	±	54.9517	a	392.013	±	84.6124	b*	554.918	±	64.7777	c*	66.4698	±	20.3208	a	76.6551	±	11.8534	a	120.003	±	15.1905	ab	205.777	±	52.9489	b	344.694	±	41.5763	c
99	36.055	1551	1-Octanol	MS, KI	6.51676	±	2.32497		16.9212	±	16.6069		9.15902	±	1.76133		8.6011	±	1.55808		13.6542	±	4.4668		6.51676	±	2.32497		12.7195	±	7.73615		9.70422	±	0.559405		11.7523	±	5.9399		10.8395	±	3.5362
100	36.24	1557	Unknown		73.4038	±	31.6899		65.7212	±	2.29541		46.8388	±	10.181		49.9362	±	12.3622		43.1986	±	19.314		73.4038	±	31.6899		124.542	±	114.138		70.4328	±	40.3386		56.082	±	11.9941		16.8415	±	1.59215
101	36.28	1558	2-Methyl-2-nonanol	MS, KI	78.8344	±	32.813		67.305	±	10.9965		48.3127	±	13.0305		50.4362	±	13.7927		43.7239	±	22.6006		78.8344	±	32.813		142.29	±	128.863		79.49	±	49.9869		59.974	±	11.8719		15.1212	±	2.52428
102	36.235	1557	2-Methylpropanoic acid	MS	0	±	0	a	1.9531	±	3.38287	a	1.14105	±	1.97636	a	10.9585	±	3.54305	ab*	21.3736	±	7.89451	b	0	±	0		0	±	0		5.18357	±	8.97821		0	±	0		7.65804	±	4.07963
103	36.435	1563	Unknown		26.6676	±	13.7001	b	16.81	±	4.62933	ab	11.358	±	3.63639	ab	5.90242	±	5.5637	a	0	±	0	a	26.6676	±	13.7001		30.6194	±	22.0763		12.9758	±	12.787		10.7487	±	3.07302		0.902195	±	1.56265
104	36.335	1560	Dimethyl sulfoxide	MS, KI	0	±	0	a	42.7509	±	10.8357	c	25.1171	±	8.94236	abc*	32.4511	±	15.1523	bc	8.01779	±	13.8872	ab	0	±	0		14.769	±	14.521		0	±	0		15.2268	±	7.45664		25.3733	±	13.5052
105	36.435	1563	Unknown		14.7677	±	14.2118		7.31106	±	12.6631		27.62	±	9.29661		20.3107	±	7.52678		30.6977	±	30.2696		14.7677	±	14.2118		18.8633	±	22.128		15.5502	±	26.9338		25.5639	±	12.35		24.4777	±	8.66272
106	37.405	1594	Undecanone	MS, KI	0	±	0		0.792886	±	1.37332		1.29036	±	2.23497		0	±	0		8.94347	±	7.84007		0	±	0		0	±	0		0	±	0		1.43134	±	2.05206		2.56617	±	2.89946
107	37.71	1604	1-Undecanol	MS, KI	264.48	±	202.438		146.735	±	8.87149		99.0159	±	16.9525		84.3533	±	21.338		32.4869	±	35.3525		264.48	±	202.438		238.94	±	177.634		142.282	±	96.1981		104.275	±	32.8023		28.0294	±	2.71114
108	37.95	1612	Unknown		11.9793	±	5.79		9.15352	±	2.20446		6.86575	±	8.25347		10.5126	±	4.8158		11.7735	±	5.95567		11.9793	±	5.79		7.02412	±	5.79		5.47104	±	1.55838		10.0041	±	2.87216		10.8259	±	3.43302
109	38.01	1614	Butanoic acid	MS, KI	2.43446	±	1.56467		0.774778	±	0.35063		1.14189	±	0.258158		11.8495	±	2.98228	*	83.107	±	118.197		2.43446	±	1.56467		1.17038	±	0.578306		1.54069	±	0.67637		1.59231	±	0.190346		3.34763	±	5.79826
110	38.349	1625.69	Unknown		219.85	±	108.481		197.985	±	18.3092		152.351	±	37.4056		156.154	±	40.2127		146.053	±	78.4964		219.85	±	108.481		412.676	±	410.09		215.535	±	111.599		172.238	±	37.7137		54.8508	±	7.17231
111	38.88	1644	Acetophenone	MS, KI	8.90737	±	4.20901		6.13537	±	0.350851		7.52969	±	0.365057		8.93701	±	0.554602		9.17206	±	3.69141		8.90737	±	4.20901		8.58156	±	2.66034		7.19928	±	2.02974		8.50739	±	1.83906		6.78641	±	0.845805
112	39.165	1653	1-Nonanol	MS, KI	46.4502	±	32.4507		49.6103	±	16.878		37.9317	±	10.6768		35.9877	±	12.1167		34.4275	±	20.3317		46.4502	±	32.4507		91.3228	±	86.6285		45.7257	±	11.6419		43.9308	±	14.6196		16.9655	±	4.38259
113	39.32	1658	2-Methylbutanoic acid	MS	0	±	0	a	0	±	0	a	8.08394	±	14.0018	a	86.735	±	11.5795	b*	149.646	±	29.0148	c	0	±	0		0	±	0		0	±	0		36.2225	±	10.0817		64.3084	±	59.346
114	40.495	1698	Isopentyloxyethyl acetate	MS, KI	9.17132	±	4.6301	a	14.1483	±	6.94075	ab	13.5444	±	1.07616	ab	28.7984	±	8.9974	ab	53.7686	±	32.2926	b	9.17132	±	4.6301	a	7.06222	±	5.08036	a	9.26242	±	2.6486	a	16.4551	±	1.68927	ab	29.5502	±	8.69811	b
115	41.065	1718	3-Undecen-2-one	MS, KI	23.7285	±	10.5839		43.8856	±	20.1154		34.3687	±	5.27332		37.5533	±	18.78		41.8656	±	24.8892		23.7285	±	10.5839		24.1483	±	9.52063		36.5936	±	13.5003		33.2473	±	17.1052		33.9779	±	16.1915
116	41.255	1725	Pentanoic acid	MS, KI	5.63467	±	2.93944	a	7.62174	±	3.25878	a	12.7318	±	1.6846	a	55.073	±	7.67007	b*	81.2973	±	8.26986	c*	5.63467	±	2.93944	a	5.97789	±	2.69115	a	8.86814	±	4.58103	ab	18.3448	±	4.15029	b	36.887	±	5.702	c
117	41.76	1743	Unknown		97.8218	±	66.6792		84.1241	±	23.8686		59.8214	±	10.6795		41.2619	±	14.1349		29.2931	±	6.7298	*	97.8218	±	66.6792		108.217	±	51.8183		53.9553	±	46.736		35.7993	±	30.0511		6.64828	±	11.5152
118	42.12	1756	2-Methylpentanoic acid	MS	1.22669	±	2.12468	a	0.707412	±	1.22527	a	5.8933	±	0.526824	a	20.3424	±	7.26361	b	28.1303	±	2.09742	b	1.22669	±	2.12468	a	0	±	0	a	6.49331	±	5.9702	ab	15.0697	±	4.65058	bc	21.3264	±	7.82491	c
119	44.255	1833	Hexanoic acid	MS, KI	2.16004	±	0.912537		10.8308	±	15.3617		3.00809	±	0.7328		5.28621	±	0.540272		14.821	±	9.34732		2.16004	±	0.912537		6.7508	±	8.47143		2.44925	±	0.871744		13.8026	±	16.3558		4.58105	±	1.09615
120	47.07	1940	Heptanoic acid	MS, KI	2.88687	±	1.97224	a	4.98908	±	4.97331	ab	2.53373	±	0.0766631	a	6.07901	±	0.879183	ab	10.5581	±	2.60965	b	2.88687	±	1.97224		1.90881	±	1.99459		1.83831	±	1.24156		3.65737	±	3.94166		4.72865	±	0.0845742
121	47.67	1963	1-Dodecanol	MS, KI	6.51221	±	6.2214		6.22008	±	4.23768		4.94874	±	1.03238		5.54436	±	0.80644		7.1728	±	1.94254		6.51221	±	6.2214		5.20628	±	5.85562		4.33599	±	3.98878		3.85588	±	3.34634		5.77007	±	2.98317
122	48.37	1991	Phenol	MS, KI	12.7423	±	1.67788		9.7765	±	3.40968		7.88335	±	1.62586		10.0898	±	3.41906		9.64416	±	1.25275	*	12.7423	±	1.67788		6.84384	±	1.67788		10.4437	±	1.21501		9.00879	±	2.17015		7.046	±	0.593542
123	49.765	2048	Octanoic acid	MS, KI	5.4348	±	3.77326		8.26637	±	5.72638		6.2045	±	0.792462		11.9613	±	1.62326		15.1532	±	5.35972		5.4348	±	3.77326		6.61535	±	2.3275		5.88839	±	0.785923		9.80139	±	4.76566		8.32492	±	2.43592
124	52.315	2154	Nonanoic acid	MS, KI	3.31863	±	2.67076		4.2239	±	3.13806		2.68076	±	0.695112		4.56966	±	1.35311		6.46407	±	3.408		3.31863	±	2.67076		3.81761	±	2.03503		3.56855	±	1.42162		4.67327	±	1.12055		3.17752	±	1.25048
125	54.88	2266	Decanoic acid	MS, KI	0	±	0	a	1.07946	±	0.462348	ab	1.27141	±	0.41181	ab	2.29524	±	1.28891	b	1.65571	±	0.258161	ab	0	±	0		1.39329	±	0.792525		2.48807	±	1.61341		1.16914	±	0.413343		3.18744	±	3.04583
The data represent the means ± standard deviation of triplicate determinations (n = 3). Different lowercase letters indicate changes during storage time that differ significantly (p < 0.05) * indicate variations during storage temperature that differ significantly (p < 0.05).

## Sheet: Table S2)VOCs_Brine
Table S2 Volatile organic compounds in brine during storage at different temperatures.
No.	Retention time	Retention index	volatile organic compound	MS, KI	Storage at 3 °C																				Storage at 0 °C																			(ng/g)
					day 0				day 1				day 3				day 7				day 12				day 0				day 1				day 3				day 7				day 12
1	4.195	613	Hexane	MS, KI	1.09633	±	0.615492		0.425714	±	0.375042		1.24548	±	0.216413		0.785899	±	0.762365		0.840728	±	0.263061		1.09633	±	0.615492		0.542158	±	0.0377401		0.966445	±	0.188011		1.06139	±	0.396691		0.921492	±	0.646551
2	4.66	681	Acetaldehyde	MS, KI	1.23424	±	0.533235	a	0.527884	±	0.489205	a	2.72029	±	1.99831	a	2.82072	±	1.53014	a	6.32219	±	0.907593	b*	1.23424	±	0.533235	ab	0.630289	±	0.306294	ab	0.55677	±	0.00942044	ab	0.217339	±	0.376441	a	1.96989	±	1.03775	b
3	4.855	704	Cyclohexane	MS, KI	1.98614	±	1.56998		0.572972	±	0.498951		1.6983	±	1.64821		0.903165	±	0.442351		0.983528	±	0.522171		1.98614	±	1.56998		0.424579	±	0.239631		1.49942	±	0.439989		2.16798	±	0.732316		2.33199	±	0.717982
4	5.08	719	Dimethyl sulfide	MS, KI	1.15977	±	0.793748	a	392.766	±	131.49	ab	672.088	±	442.206	ab	905.044	±	390.905	ab	1266.15	±	573.739	b	1.15977	±	0.793748	a	165.99	±	122.069	a	439.855	±	182.169	ab	909.875	±	137.777	b	944.066	±	369.269	b
5	5.59	752	Propanal	MS, KI	0.184318	±	0.0508933	a	2.7453	±	2.0292	ab	7.36917	±	2.80791	ab	7.07755	±	2.87943	ab	9.63002	±	4.49285	b	0.184318	±	0.0508933	a	3.93544	±	2.0644	ab	5.29618	±	1.1859	b	4.29437	±	2.11024	ab	3.08422	±	1.88705	ab
6	5.705	759	Furan	MS, KI	0.307266	±	0.00984721	a	0.423882	±	0.175417	ab	0.645857	±	0.148407	ab	0.750883	±	0.263246	b	1.54316	±	0.0953609	c*	0.307266	±	0.00984721		0.395532	±	0.142835		0.462829	±	0.0643188		0.48744	±	0.0941044		0.559984	±	0.256154
7	5.78	764	Octane	MS, KI	0.152382	±	0.0308837	a	0.148679	±	0.0959617	a	0.46304	±	0.153904	b	0.192307	±	0.0845212	a	0.62877	±	0.0886069	b*	0.152382	±	0.0308837		0.146919	±	0.0773933		0.220766	±	0.0661132		0.314372	±	0.222822		0.279269	±	0.113182
8	5.995	778	Acetone	MS	0.813894	±	0.109856	a	2.32438	±	0.52933	a	4.07207	±	1.0243	ab	7.20673	±	2.07449	bc	10.6481	±	1.64107	c	0.813894	±	0.109856	a	2.18093	±	0.693259	a	2.91042	±	1.01423	a	12.1902	±	5.04569	b	15.5276	±	1.6949	b*
9	6.35	800	Methyl acetate	MS, KI	0.0447995	±	0.0219523		0.00621703	±	0.0107682		0	±	0		0.0804607	±	0.139362		0.149816	±	0.0583471	*	0.0447995	±	0.0219523		0.0314716	±	0.0154507		0.0170424	±	0.0171714		0.0387684	±	0.0415582		0.0641611	±	0.0810716
10	6.51	805	2,3-Dihydrofuran	MS, KI	1.31227	±	0.475357		1.18234	±	0.104816		2.47556	±	2.11088		2.55104	±	2.14182		2.75867	±	1.30217		1.31227	±	0.475357		0.946938	±	0.315677		0.998355	±	0.301032		1.12029	±	0.131361		1.03526	±	0.337865
11	6.625	808	2-Propenal	MS, KI	0.407744	±	0.0842115	a	0.644405	±	0.318966	a	2.37786	±	0.965538	b	2.77244	±	0.753501	b	3.5875	±	0.149586	b*	0.407744	±	0.0842115	a	0.716532	±	0.272594	ab	0.993527	±	0.0236004	ab	1.44744	±	0.722157	ab	1.74179	±	0.618634	b
12	6.98	818	Tetrahydrofuran	MS, KI	4.02908	±	2.26315		3.44585	±	0.523384		7.36469	±	6.76375		8.7311	±	9.80493		9.94725	±	6.61353		4.02908	±	2.26315		2.39619	±	1.00018		2.6505	±	1.07179		2.90292	±	0.426806		2.60095	±	0.988266
13	7.3	827	2-Methylfuran	MS, KI	0	±	0	a	0.49616	±	0.243895	a	1.32151	±	0.616258	a	1.47678	±	0.915537	a	4.38351	±	1.11926	b*	0	±	0	a	0.51878	±	0.143052	ab	0.676725	±	0.343124	ab	0.684093	±	0.244644	ab	1.387	±	0.697116	b
14	7.415	831	Butanal	MS, KI	0.31171	±	0.0489309	a	1.27067	±	0.9246	a	4.03777	±	2.18516	ab	3.50885	±	1.66735	ab	6.39738	±	1.63562	b*	0.31171	±	0.0489309	a	1.62489	±	0.589812	ab	2.3142	±	0.579811	b	1.65241	±	0.767767	ab	1.52193	±	0.836076	ab
15	7.84	843	Ethyl acetate	MS, KI	0.40927	±	0.0682523	a	0.437497	±	0.0725944	a	0.91282	±	0.263086	a	11.2302	±	5.34413	b	43.4117	±	4.33354	c*	0.40927	±	0.0682523	a	0.521672	±	0.175988	a	0.450184	±	0.189615	a	0.588358	±	0.381802	a	8.14547	±	3.22943	b
16	8.19	853	2-Butanone	MS, KI	0.453299	±	0.0564192	a	1.81769	±	0.649698	b	2.59613	±	0.112199	b*	4.39392	±	0.523021	c*	7.40472	±	0.623883	d*	0.453299	±	0.0564192	a	1.65161	±	0.376796	ab	1.82356	±	0.181147	ab	2.88877	±	0.775822	b	4.6661	±	0.953557	c
17	8.445	860	Nonane	MS, KI	0	±	0		0.0826849	±	0.0803094		0.234351	±	0.227007		0.202207	±	0.236051		0.441356	±	0.248357		0	±	0		0.0419751	±	0.00238337		0.0530771	±	0.021643		0.148552	±	0.16741		0.150381	±	0.073393
18	8.675	867	2-Methyl butanal	MS, KI	0.0286967	±	0.0175468	a	0.10181	±	0.046391	a	0.0839056	±	0.0302623	a	0.190077	±	0.152218	a	0.72628	±	0.325508	b*	0.0286967	±	0.0175468		0.124565	±	0.0270009		0.130862	±	0.0308865		0.12097	±	0.0477304		0.105383	±	0.0960384
19	8.88	872	3-Methyl butanal	MS, KI	0.137018	±	0.0680605	a	0.407788	±	0.255753	a	0.476863	±	0.187016	a	0.601862	±	0.467686	a	1.98835	±	0.568687	b*	0.137018	±	0.0680605	a	0.491587	±	0.082934	b	0.543994	±	0.0757031	b	0.386916	±	0.186594	ab	0.323318	±	0.178788	ab
20	9.425	888	3-Methyl-2-butanone	MS, KI	0	±	0	a	0.0621478	±	0.107643	a	0.215991	±	0.0861947	a*	0.235629	±	0.0826781	a	0.524815	±	0.146753	b	0	±	0	a	0.108657	±	0.0787157	ab	0	±	0	a	0.182509	±	0.0829853	ab	0.253382	±	0.107903	b
21	9.69	896	2-Propanol	MS, KI	0.0457407	±	0.0792252		0.124456	±	0.114974		0.699229	±	0.426287		0.234884	±	0.263499		1.05439	±	0.872165		0.0457407	±	0.0792252		0.0627223	±	0.108638		0.600417	±	0.698681		0.137504	±	0.132674		0.283128	±	0.128301
22	10.065	906	Benzene + ethanol	MS, KI	2.78367	±	1.83365	a	6.93915	±	1.2471	a	68.4502	±	11.1489	a*	445.813	±	51.9415	b*	871.455	±	96.5704	c*	2.78367	±	1.83365	a	5.42738	±	0.711908	a	9.69531	±	3.07284	a	50.6151	±	15.153	a	493.181	±	73.3201	b
23	10.17	909	1-Chloropentane	MS, KI	0	±	0	a	0.602513	±	0.345404	a	2.27994	±	0.821737	b	0	±	0	a	0	±	0	a	0	±	0		0.564815	±	0.270789		1.15368	±	0.335385		1.62143	±	0.804867	*	1.70808	±	2.95849
24	10.25	912	3-Buten-2-one	MS, KI	0.158356	±	0.0542968	a	0.212582	±	0.143433	ab	0.787991	±	0.184924	ab	1.07574	±	0.201572	ab*	1.45529	±	1.00398	b	0.158356	±	0.0542968		0.271554	±	0.168066		0.477397	±	0.235384		0.317318	±	0.199066		0.249289	±	0.105383
25	10.75	926	2-Ethyl furan	MS, KI	0.145205	±	0.031989	a	1.95029	±	1.4138	a	10.3891	±	4.85188	a	42.7247	±	21.7073	a	135.959	±	50.7049	b*	0.145205	±	0.031989	a	1.79549	±	0.552375	a	4.39791	±	1.2387	a	8.45121	±	5.04128	ab	33.149	±	21.9094	b
26	10.89	930	1,3-Octadiene	MS, KI	0.0610639	±	0.105766		0.0803019	±	0.139087		0.360412	±	0.322396		0.491381	±	0.517237		1.10148	±	0.864442		0.0610639	±	0.105766	ab	0	±	0	a	0	±	0	a	0.13271	±	0.0578149	ab	0.214264	±	0.0973511	b
27	11.035	934	Ethyl propanoate	MS, KI	0	±	0	a	0.0145942	±	0.0252779	a	1.74268	±	0.413828	a*	23.7445	±	6.13356	a*	70.3827	±	26.3017	b*	0	±	0	a	0	±	0	a	0	±	0	a	1.28971	±	0.565434	a	22.363	±	10.9416	b
28	11.86	957	3-Pentanone	MS, KI	0.55049	±	0.356913	a	2.64538	±	0.822789	a	6.78651	±	1.98259	ab*	10.2355	±	2.974	b	34.6687	±	4.91517	c*	0.55049	±	0.356913	a	1.68866	±	0.0282961	a	3.40845	±	0.600809	a	7.58194	±	2.1362	a	17.9321	±	7.33439	b
29	11.93	959	Pentanal	MS, KI	0.433922	±	0.0278285	a	4.83222	±	2.60669	ab	12.4345	±	6.81138	ab	21.299	±	8.91176	b*	23.0213	±	11.1925	b	0.433922	±	0.0278285		6.53257	±	3.39396		7.82218	±	2.22472		6.12019	±	2.87492		7.23452	±	5.33489
30	12.04	963	2,3-Butanedione	MS, KI	0.0833977	±	0.0269749	a	0.396219	±	0.150598	a	1.23953	±	0.244253	a	13.383	±	1.92631	a*	47.3178	±	15.7771	b*	0.0833977	±	0.0269749	a	0.418552	±	0.278973	ab	0.690745	±	0.0262701	ab	1.79214	±	1.14392	b	21.3238	±	0.572421	c
31	13.425	1001	Decane + methylisobutylketone	MS, KI	0.878058	±	0.779481		0.848639	±	0.428055		1.15529	±	1.0076		0.0848221	±	0.146916		1.26677	±	0.519867		0.878058	±	0.779481		0.328429	±	0.290766		0.230266	±	0.398833		1.12244	±	0.528159	*	1.23378	±	0.376215
32	13.65	1006	5-chloro-1-pentene	MS, KI	0.0711808	±	0.123289		0.457139	±	0.791787		2.56404	±	2.22055		0.152839	±	0.264725		1.77225	±	1.51247		0.0711808	±	0.123289	a	0.406801	±	0.177121	ab	1.29557	±	0.640095	bc	1.58672	±	0.533092	c*	0.919439	±	0.262751	abc
33	14.12	1014	1-Penten-3-one	MS, KI	0.165659	±	0.0136416	a	7.58116	±	5.07464	ab	28.2918	±	13.5357	bc	25.3198	±	9.12508	b	47.9204	±	7.42746	c*	0.165659	±	0.0136416	a	8.74611	±	4.61977	ab	14.5851	±	2.17763	ab	16.4627	±	9.71853	ab	20.4896	±	8.91958	b
34	14.505	1022	Trichloromethane	MS, KI	9.48596	±	7.74901		2.72254	±	1.57698		7.57802	±	3.25335		2.75369	±	2.09581		1.47408	±	1.17873		9.48596	±	7.74901		1.49545	±	1.30296		2.02422	±	0.576811		2.60128	±	1.051		5.20634	±	4.27705
35	14.645	1024	Unknown		0.400879	±	0.106231		0.304089	±	0.082059		0.592624	±	0.104198	*	0.151157	±	0.261811		0.700505	±	1.16071	*	0.400879	±	0.106231	b	0.263638	±	0.0780574	ab	0.342173	±	0.025096	b	0.279023	±	0.250745	ab	0	±	0	a
36	15.035	1031	Methyl benzene	MS, KI	1.44382	±	0.8977	a	3.39414	±	1.12232	ab	9.50218	±	7.43928	abc	17.5849	±	9.02495	bc*	19.1756	±	2.28244	c*	1.44382	±	0.8977		2.67072	±	0.662707		3.47484	±	0.387062		2.82385	±	0.946147		3.35157	±	1.63501
37	15.235	1035	Ethyl butyrate	MS, KI	0	±	0	a	0	±	0	a	0	±	0	a	0.804925	±	0.577371	ab	8.4561	±	6.75607	b	0	±	0	a	0	±	0	a	0	±	0	a	0.143799	±	0.249066	ab	0.705998	±	0.520628	b
38	15.51	1040	1-Propanol	MS, KI	0.052182	±	0.0903819	a	8.83259	±	1.27056	a*	88.3733	±	18.497	a*	312.007	±	53.5919	b*	426.895	±	72.7219	c*	0.052182	±	0.0903819	a	4.69692	±	0.664198	a	13.7551	±	4.53923	a	40.4005	±	15.8683	a	194.437	±	34.4797	b
39	15.6	1042	2-Methyl-3-buten-2-ol	MS, KI	0	±	0		0.00286512	±	0.00496253		0.162085	±	0.28074		1.20052	±	0.953995		1.62835	±	1.28234		0	±	0	a	0.0220751	±	0.0382352	a	0	±	0	a	0.230903	±	0.202922	a	1.36649	±	0.185512	b
40	15.7	1044	Propyl propionate	MS, KI	0	±	0	a	0.0180586	±	0.0312784	a	0.558114	±	0.205573	a*	6.81652	±	3.3274	a*	29.9426	±	7.84404	b*	0	±	0	a	0.0699937	±	0.0709383	a	0.0391417	±	0.0433525	a	0.441152	±	0.244018	a	6.78065	±	5.03247	b
41	16.43	1058	2,3-Pentanedione	MS, KI	0.029337	±	0.0508132	a	5.12949	±	3.99936	a	18.5211	±	9.55925	ab	40.3365	±	9.37948	b*	144.619	±	15.3276	c*	0.029337	±	0.0508132	a	6.77521	±	3.42903	a	11.5097	±	3.19918	a	12.5014	±	7.30854	a	50.6232	±	12.3007	b
42	16.785	1064	Dimethyl disulfide	MS, KI	0	±	0	a	0.0138958	±	0.0240683	a	0.377681	±	0.361872	ab	7.14856	±	3.1088	c	6.09811	±	3.91474	bc	0	±	0	a	0	±	0	a	0.161148	±	0.252226	a	0.290108	±	0.219191	a	1.69121	±	1.05103	b
43	17.065	1069	Butyl acetate	MS, KI	0.390955	±	0.202274	a	0.364885	±	0.0988192	a	0.684689	±	0.337514	ab	0.719523	±	0.247725	ab*	1.48555	±	0.68333	b	0.390955	±	0.202274		0.399336	±	0.00114785		0.286316	±	0.0925174		0.170875	±	0.0642989		0.379933	±	0.239875
44	17.395	1076	2-Hexanone	MS, KI	0.0638265	±	0.110551	a	0	±	0	a	0.636267	±	0.562414	a	1.91564	±	0.39096	a*	6.7431	±	3.42237	b	0.0638265	±	0.110551	a	0	±	0	a	0	±	0	a	0.750096	±	0.258693	ab	2.2634	±	1.25444	b
45	17.545	1078	Hexanal	MS, KI	2.27337	±	1.01325	a	11.2833	±	10.9394	a	36.1763	±	29.0347	a	60.9127	±	27.2197	ab	147.931	±	71.3834	b	2.27337	±	1.01325		9.8333	±	4.43784		18.5227	±	5.69601		18.1711	±	10.2951		27.3555	±	16.6313
46	19.34	1114	Ethyl benzene	MS, KI	0.525355	±	0.17465	a	0.505063	±	0.0524835	a	1.08148	±	0.299573	ab	0.939755	±	0.400647	ab	1.56988	±	0.318611	b	0.525355	±	0.17465	a	0.785342	±	0.23799	ab	0.941931	±	0.265217	ab	1.46109	±	0.549961	bc	1.91179	±	0.140891	c
47	19.435	1116	Pentyl formate	MS, KI	0	±	0		0.177665	±	0.155206		0.218847	±	0.312154		0.535937	±	0.478529		0.488239	±	0.21827		0	±	0		0	±	0		0	±	0		0	±	0		0.448635	±	0.404106
48	19.525	1118	Propyl butyrate	MS, KI	0	±	0		0	±	0		0	±	0		0	±	0		4.84205	±	5.17126		0	±	0	a	0	±	0	a	0	±	0	a	0	±	0	a	0.328906	±	0.171837	b
49	19.575	1118.8	(E)-3-Penten-2-one	MS, KI	0.160052	±	0.277219		0	±	0		0	±	0		0	±	0		0	±	0		0.160052	±	0.277219		0	±	0		0	±	0		0	±	0		0.108301	±	0.187583
50	19.65	1120	3-Pentanol	MS, KI	0.0459922	±	0.0796609		0	±	0		0.43322	±	0.376006		0.222808	±	0.385916		0.327934	±	0.567999		0.0459922	±	0.0796609		0.142808	±	0.124117		0.344686	±	0.11796		0.810313	±	0.297558		0.7911	±	0.690985
51	19.635	1120	(E)-2-Pentenal	MS, KI	0.0568478	±	0.0655994	a	13.2713	±	7.40408	ab	37.664	±	18.2203	bc	22.6582	±	9.55068	abc	51.0253	±	14.2887	c*	0.0568478	±	0.0655994	a	15.7393	±	8.70675	b	23.4221	±	4.59385	b	12.2929	±	5.24176	ab	8.67713	±	5.36964	ab
52	19.88	1125	2,3-Hexanedione	MS, KI	0	±	0	a	0.382356	±	0.268141	a	1.66627	±	1.46529	a	1.21694	±	0.614378	a*	4.43955	±	0.486069	b*	0	±	0	a	0.619871	±	0.343622	a	0.682236	±	0.197088	a	0	±	0	a	1.74271	±	0.782399	b
53	20.13	1131	Ethyl pentanoate	MS, KI	0	±	0	a	0	±	0	a	0	±	0	a	0.752102	±	0.388271	a	4.81349	±	0.861829	b*	0	±	0	a	0	±	0	a	0	±	0	a	0	±	0	a	0.870223	±	0.457452	b
54	19.934	1126.99	p-Xylene	MS, KI	0	±	0		0	±	0		0	±	0		0	±	0		0	±	0		0	±	0		0	±	0		0	±	0		0	±	0		0	±	0
55	20.815	1145	1-Butanol	MS, KI	0.862349	±	0.558964	a	1.42502	±	0.394435	a	4.64187	±	2.84398	a	14.7705	±	9.48363	ab	36.5035	±	20.7988	b	0.862349	±	0.558964	a	1.38537	±	0.565972	a	1.50415	±	0.839355	a	1.1048	±	0.333369	a	6.24946	±	1.14415	b
56	21.51	1160	1-Penten-3-ol	MS, KI	0.186033	±	0.0629656	a	36.9403	±	12.9493	ab	74.0185	±	13.0884	bc	95.8855	±	27.3426	c	312.876	±	10.6936	d*	0.186033	±	0.0629656	a	34.7977	±	6.99154	a	53.103	±	6.60493	ab	90.1943	±	31.1217	ab	129.926	±	67.5109	b
57	22.23	1175	2-Heptanone	MS, KI	0.0666203	±	0.066434		0.303303	±	0.0130241		0	±	0		0.464243	±	0.405779		1.14157	±	1.97726		0.0666203	±	0.066434		0.172585	±	0.197778		0.0870621	±	0.150796		0.142703	±	0.24717		0.235242	±	0.407451
58	22.34	1178	Heptanal	MS, KI	0.932864	±	0.395601	a	3.85967	±	2.01066	a	14.8529	±	7.32862	a	24.2822	±	7.19438	ab*	54.5187	±	27.5097	b	0.932864	±	0.395601	a	3.9728	±	1.38647	a	7.51687	±	1.36903	ab	7.46291	±	4.02017	ab	13.2539	±	6.26068	b
59	22.825	1188	Limonene	MS, KI	0.935875	±	0.995377		0.341521	±	0.148813		0.188308	±	0.32616		0	±	0		0	±	0		0.935875	±	0.995377		0.433736	±	0.227886		1.04854	±	0.131915	*	0	±	0		0	±	0
60	23.18	1196	Dodecane	MS, KI	0	±	0		0	±	0		0	±	0		0	±	0		0	±	0		0	±	0		0	±	0		0	±	0		0	±	0		0	±	0
61	23.015	1192	(E)-2-Hexenal	MS, KI	0	±	0	a	4.88739	±	2.4789	a	13.3246	±	6.57753	a	16.4597	±	8.89226	a	40.2088	±	16.1819	b	0	±	0	a	5.05073	±	2.12407	abc	8.18515	±	1.87062	c	6.41591	±	2.90481	bc	2.38932	±	2.06949	ab
62	23.895	1213	Unknown		0	±	0		0	±	0		5.39765	±	4.7046		2.10958	±	3.6539		5.26645	±	4.75722		0	±	0		1.10936	±	1.92147		1.3537	±	2.34468		1.53134	±	1.63728		1.14005	±	1.97462
63	24.41	1225	2-Pentyl furan	MS, KI	0	±	0	a	0.203301	±	0.102855	a	0.683193	±	0.400589	a	0.765326	±	0.27538	a	2.18194	±	0.645245	b*	0	±	0	a	0.0976971	±	0.090661	a	0.220986	±	0.0468607	a	0.230888	±	0.238386	a	0.658051	±	0.19658	b
64	25.109	1242.83	Styrene + 5-methyl-3-heptanone	MS, KI	0.242033	±	0.419214		6.52785	±	2.27246		8.49885	±	3.58551		4.91847	±	4.42502		10.0876	±	11.1153		0.242033	±	0.419214		5.43721	±	4.06846		6.02606	±	2.48301		0	±	0		12.877	±	14.2206
65	25.155	1244	3-Methyl-3-buten-1-ol	MS, KI	0	±	0	a	0.150944	±	0.132671	ab	0.603196	±	0.0692066	b	1.77732	±	0.126428	c*	3.29149	±	0.348337	d*	0	±	0		0.130523	±	0.115952		0.253859	±	0.220603		0.436859	±	0.388508		0.737631	±	1.27761
66	25.29	1247	1-Pentanol	MS, KI	0.277651	±	0.0999197	a	5.01702	±	0.882954	a	8.86466	±	3.07718	ab	38.8678	±	16.4209	b*	103.989	±	19.6149	c*	0.277651	±	0.0999197	a	4.78835	±	4.17268	a	6.42138	±	0.672384	a	4.67907	±	5.16474	a	32.4042	±	11.4397	b
67	26.14	1268	Unknown		0.0710215	±	0.0102431		0.0928786	±	0.16087		0.275926	±	0.238985		0.363678	±	0.409545		0.12313	±	0.116376		0.0710215	±	0.0102431		0.105535	±	0.146924		0.0978842	±	0.16954		0.0870446	±	0.150766		0.216774	±	0.0909542
68	26.57	1279	2-Octanone	MS, KI	0	±	0		0.0713872	±	0.123646		0.639882	±	0.299066	*	1.07915	±	0.984285		3.18933	±	3.09767		0	±	0		0	±	0		0.0822627	±	0.142483		0.342711	±	0.138806		0.398227	±	0.68975
69	26.73	1282	Octanal	MS, KI	0.458499	±	0.505923	a	2.13818	±	1.19281	a	9.00931	±	5.39055	ab	9.41568	±	1.99844	ab*	17.3946	±	9.29321	b	0.458499	±	0.505923	a	1.88524	±	0.799894	a	3.19379	±	0.927643	ab	3.67963	±	0.925877	ab	7.21633	±	3.12778	b
70	26.78	1284	Cyclohexanone	MS, KI	2.22112	±	0.287213		3.68718	±	4.03495		1.53944	±	1.81851		3.0153	±	4.58824		5.65168	±	6.99759		2.22112	±	0.287213		4.06852	±	3.85809		4.01306	±	4.0797		3.89905	±	4.05248		4.19328	±	4.74837
71	27.21	1294	1-Octen-3-one	MS, KI	0.0298904	±	0.0517716	a	0.453668	±	0.192606	a	2.227	±	1.43778	ab	4.4566	±	3.21572	ab	6.20715	±	1.14823	b*	0.0298904	±	0.0517716		0.531686	±	0.195537		0.9676	±	0.220159		0.466628	±	0.808223		0.457499	±	0.528088
72	27.645	1306	(E)-2-Penten-1-ol	MS, KI	0	±	0	a	0.386705	±	0.208897	a	1.93756	±	1.81567	a	1.30807	±	0.560502	a	7.93981	±	1.74757	b	0	±	0		0.44401	±	0.303587		0.744724	±	0.290996		0.955243	±	0.685468		4.16764	±	4.39358
73	27.945	1314	(Z)-2-Penten-1-ol	MS, KI	0	±	0	a	3.88579	±	1.81391	ab	10.6272	±	4.54129	ab	13.1173	±	8.6186	b	53.1889	±	4.5175	c*	0	±	0		6.11681	±	4.59186		7.00423	±	3.57912		7.36468	±	3.00129		14.5644	±	12.4486
74	28.105	1318	2,3-Octanedione	MS	0	±	0		1.43885	±	0.773139		3.40383	±	1.57016		4.77758	±	2.56565		4.44724	±	7.70284		0	±	0		0.816386	±	0.712275		2.82797	±	0.868126		1.03057	±	1.785		3.39368	±	3.10485
75	28.575	1331	6-Methyl-5-hepten-2-one	MS, KI	0.226162	±	0.197124	a	1.25383	±	0.611258	ab	1.59027	±	0.671962	ab	2.20863	±	0.472971	bc*	3.6931	±	1.22744	c*	0.226162	±	0.197124	a	0.515289	±	0.179568	ab	0.799599	±	0.077617	ab	0.934632	±	0.208706	bc	1.5262	±	0.391071	c
76	29.27	1350	1-Hexen-3-ol	MS, KI	0	±	0	a	0.394365	±	0.0224977	a	0.827741	±	0.311909	a	1.18364	±	0.574718	a	4.56354	±	1.05637	b*	0	±	0	a	0.357482	±	0.0402312	ab	0.472314	±	0.174307	ab	0.564674	±	0.250959	ab	0.982542	±	0.548805	b
77	29.185	1348	1-Hexanol	MS, KI	0.2444	±	0.0194102	a	0.997362	±	0.087324	a	3.16639	±	1.57941	a	5.66201	±	1.70412	a*	27.8731	±	7.50185	b*	0.2444	±	0.0194102	a	0.794406	±	0.302777	a	1.22381	±	0.190978	a	2.07438	±	1.14327	a	8.3756	±	3.60725	b
78	29.55	1358	(E)-3-Hexen-1-ol	MS, KI	0	±	0	a	0.199431	±	0.126566	a	0.635647	±	0.405295	a	1.44708	±	1.2287	a	4.83953	±	0.609055	b*	0	±	0		0	±	0		0.416261	±	0.0487557		0.42026	±	0.278529		0.716894	±	1.2417
79	30.285	1378	(Z)-3-Hexen-1-ol	MS, KI	0	±	0	a	0.866468	±	0.263219	a	5.78636	±	3.48795	ab	15.7283	±	6.70352	bc	25.5086	±	7.75742	c	0	±	0	a	0.43607	±	0.075413	a	1.00083	±	0.321806	ab	2.63505	±	0.684198	b	9.81266	±	1.4358	c
80	30.49	1384	2-Nonanone	MS, KI	0.0985784	±	0.0560269	a	0.680951	±	0.213933	a	1.7228	±	0.853136	a	2.49132	±	0.902476	a	8.23431	±	3.40298	b	0.0985784	±	0.0560269	a	0.695514	±	0.271494	a	1.30005	±	0.306981	ab	1.73327	±	0.854995	ab	3.15667	±	1.34673	b
81	30.625	1387	Nonanal	MS, KI	1.52113	±	0.732371		6.25027	±	2.13186		5.64588	±	4.81673		5.30387	±	1.7742	*	7.07182	±	1.48132		1.52113	±	0.732371		1.31037	±	0.457385		1.76436	±	0.501386		1.97559	±	0.485747		2.29442	±	3.30758
82	30.665	1388	3-Octanol	MS, KI	0.0139531	±	0.0241674		0	±	0		2.36396	±	4.0945		0.753921	±	1.09747		1.14118	±	1.96191		0.0139531	±	0.0241674	a	2.53231	±	0.796259	ab*	3.26816	±	0.700516	ab	3.38366	±	0.274844	ab*	5.03384	±	3.12622	b
83	30.82	1393	2,4-Hexadienal	MS, KI	0	±	0	a	0.274578	±	0.187587	a	1.68999	±	1.05406	b	0	±	0	a	0	±	0	a	0	±	0		0.305832	±	0.207523		0.545891	±	0.171949		0.771813	±	0.415863	*	0.820993	±	0.614038
84	31.31	1407	Unknown		0	±	0		0	±	0		0	±	0		0.0435345	±	0.075404		14.5036	±	11.0297		0	±	0	a	0	±	0	ab	0	±	0	ab*	0	±	0	ab	0.19989	±	0.32046	b
85	31.469	1411.76	(Z)-2-Hexen-1-ol	MS, KI	0.106029	±	0.124256	a	3.96874	±	6.43526	a	0.81472	±	0.529769	a	5.95165	±	9.60431	a	0.767122	±	0.404386	b	0.106029	±	0.124256		5.65632	±	0.974642		8.77593	±	0.985365		11.9449	±	0.902252		14.5808	±	10.1979
86	31.845	1423	Unknown		0	±	0		0.350417	±	0.0706086		0.17465	±	0.104518		2.85746	±	3.72328		0.291398	±	0.504717		0	±	0		1.016	±	0.399717	*	1.93417	±	0.420062	*	1.16643	±	1.02089		2.24391	±	1.64716
87	32.19	1433	Acetic acid	MS, KI	1.75421	±	1.24685	a	1.97587	±	0.402008	a*	9.45177	±	1.20936	a*	232.553	±	41.7407	b*	666.508	±	122.108	c*	1.75421	±	1.24685	a	1.16122	±	0.298793	a	2.45692	±	1.573	a	9.07246	±	3.6627	a	209.67	±	21.9493	b
88	32.58	1444	1-Octen-3-ol	MS, KI	0.529788	±	0.301675	a	7.87414	±	3.15394	a	17.561	±	9.95635	a	20.8926	±	6.3453	a	118.161	±	28.2875	b*	0.529788	±	0.301675	a	7.92258	±	1.42369	a	9.57519	±	2.19215	a	11.2949	±	6.16057	a	30.7755	±	13.6918	b
89	32.75	1449	1-Heptanol	MS, KI	0.370966	±	0.0459049	a	3.36623	±	1.54854	a	7.57083	±	3.45442	a	11.3507	±	2.10131	a	47.1019	±	15.787	b*	0.370966	±	0.0459049	a	3.22017	±	1.15501	a	5.3047	±	0.754463	a	5.88191	±	3.29568	ab	16.3276	±	8.39551	b
90	32.885	1453	(E)-1,5-Octadien-3-ol	MS	0.0944658	±	0.16362	a	1.43908	±	0.392375	a	3.2512	±	0.545284	a*	4.05387	±	1.46185	a	15.3389	±	3.25597	b*	0.0944658	±	0.16362	a	1.21318	±	0.104808	a	1.89062	±	0.399357	a	2.53651	±	1.10247	ab	4.79537	±	1.92863	b
91	32.995	1457	(E,Z)-2,4-Heptadienal	MS	0	±	0	a	0.661241	±	0.288923	a	4.11644	±	2.76543	a	3.97424	±	1.82088	a	9.94539	±	3.38022	b*	0	±	0	a	0.898693	±	0.527544	ab	1.78927	±	0.60212	ab	2.48425	±	1.31021	b	2.50508	±	1.07	b
92	33.76	1480	(Z)-1,5-Octadien-3-ol	MS	0.983658	±	0.881166	a	69.7655	±	11.9144	a	99.4583	±	47.3438	a	81.4324	±	16.7976	a	367.557	±	70.1377	b*	0.983658	±	0.881166	a	60.1936	±	3.0078	b	61.9535	±	16.0267	b	61.3114	±	19.8057	b	77.1496	±	38.0107	b
93	33.92	1484	2-Ethyl-1-hexanol	MS, KI	8.21541	±	3.12814		19.7736	±	8.00425		24.9724	±	7.57916		21.5557	±	6.30915	*	31.0946	±	14.1775		8.21541	±	3.12814		8.93763	±	2.55603		15.5934	±	10.1155		10.534	±	1.7018		10.3074	±	0.913128
94	34.24	1494	Decanal	MS, KI	0.544763	±	0.355722		1.09957	±	0.417203		1.59037	±	0.526847		1.58062	±	0.725626		1.94351	±	1.09816		0.544763	±	0.355722		0.614966	±	0.301981		1.11721	±	0.26945		0.935672	±	0.203371		1.49489	±	0.797715
95	34.7	1508	2-Ethylbutanoic acid	MS, KI	0	±	0		0.16283	±	0.28203		0.540255	±	0.470684		0.428858	±	0.742804		1.87227	±	1.73461		0	±	0		0	±	0		0	±	0		0	±	0		0.691121	±	0.660979
96	34.825	1512	3,5-Octadien-2-one	MS	0	±	0	a	0.608501	±	0.285445	a	2.74014	±	1.97853	ab	2.49677	±	1.14196	ab	4.50219	±	1.83906	b	0	±	0	a	0.797319	±	0.262412	ab	1.77235	±	0.676335	b	1.72399	±	0.804116	b	1.69585	±	0.481386	b
97	34.92	1515	Benzaldehyde	MS, KI	0.953017	±	0.424886	a	2.25976	±	0.438221	a	5.03761	±	1.44725	a	6.8615	±	2.73652	a	37.3157	±	13.6665	b*	0.953017	±	0.424886		2.11461	±	0.46658		2.6809	±	0.582285		4.00604	±	1.83527		5.55029	±	5.65132
98	35.105	1521	Propanoic acid	MS, KI	0.419086	±	0.205927	a	7.44446	±	0.768442	a*	34.9531	±	10.2165	a	350.964	±	21.6694	b*	696.395	±	87.0061	c*	0.419086	±	0.205927	a	4.24745	±	1.12074	a	17.0992	±	8.50391	a	59.618	±	15.9331	a	433.635	±	57.4026	b
99	36.055	1551	1-Octanol	MS, KI	0.259598	±	0.0282371	a	0.574588	±	0.309805	a	0.971961	±	0.254021	a	1.09474	±	0.249788	a*	2.75812	±	0.883991	b	0.259598	±	0.0282371	a	0.411061	±	0.108244	a	0.558616	±	0.147657	a	0.643331	±	0.115614	a	1.64644	±	0.585261	b
100	36.24	1557	Unknown		0	±	0		0.873618	±	0.997914		0.936671	±	0.585728		0.0464357	±	0.0804289		0	±	0		0	±	0		0	±	0		0.716838	±	0.453139		0.541596	±	0.444835		0.337911	±	0.279963
101	36.28	1558	2-Methyl-2-nonanol	MS, KI	0	±	0		0.820856	±	0.905206		1.12518	±	0.484239		0	±	0		0	±	0		0	±	0		0	±	0		0.270609	±	0.468709		0.486487	±	0.371854		0.028845	±	0.0499611
102	36.235	1557	2-Methylpropanoic acid	MS	0	±	0	a	0.245964	±	0.0739107	a*	0.522874	±	0.454548	a	8.80539	±	0.685725	b*	17.8029	±	2.43235	c	0	±	0	a	0	±	0	a	0.532979	±	0.471542	a	1.27058	±	0.647305	a	12.1912	±	2.77122	b
103	36.435	1563	Unknown		0	±	0		0	±	0		0	±	0		0	±	0		0	±	0		0	±	0		0	±	0		0.373626	±	0.535615		0	±	0		0	±	0
104	36.335	1560	Dimethyl sulfoxide	MS, KI	0.106509	±	0.120804	a	3.70011	±	0.782587	a	7.98534	±	5.17163	ab	11.5667	±	9.06117	ab	18.7767	±	2.80453	b*	0.106509	±	0.120804	a	1.86578	±	0.970346	a	3.51118	±	0.500359	ab	3.27056	±	2.85137	ab	7.32229	±	2.56632	b
105	36.435	1563	Unknown		0	±	0		0.913757	±	0.353027		3.08884	±	1.0854		4.28712	±	1.88251		1.9212	±	3.27825		0	±	0	a	1.26271	±	0.674356	ab	2.00711	±	0.828958	ab	1.03989	±	1.17651	ab	3.28745	±	1.53383	b
106	37.405	1594	Undecanone	MS, KI	0	±	0		0.438792	±	0.141994		0.251088	±	0.237573		0.967672	±	0.660366		3.16158	±	3.36924		0	±	0		0.398926	±	0.224347		0.486088	±	0.290935		1.08198	±	0.870428		1.04782	±	0.134372
107	37.71	1604	1-Undecanol	MS, KI	0	±	0		1.31136	±	0.852656		3.94893	±	3.3517		0.634646	±	0.12538		1.13446	±	0.332414		0	±	0		0	±	0		1.88356	±	2.24396		1.33127	±	1.62881		0.516638	±	0.324867
108	37.95	1612	Unknown		0.298079	±	0.516288		0.554075	±	0.959686		0.315793	±	0.546969		1.58523	±	2.01776		1.32462	±	1.3908		0.298079	±	0.516288	a	0.863099	±	0.179084	ab	0.966716	±	0.284899	ab	1.04648	±	0.129036	ab	1.07419	±	0.142474	b
109	38.01	1614	Butanoic acid	MS, KI	0.223931	±	0.198473	a	0.316836	±	0.295585	a	1.30121	±	1.15997	a	34.1754	±	14.3339	a	217.023	±	141.187	b	0.223931	±	0.198473	a	0	±	0	a	0.360513	±	0.318827	a	0.461336	±	0.799058	a	33.1818	±	11.4085	b
110	38.349	1625.69	Unknown		0.300649	±	0.264873		2.66615	±	2.56221		3.01739	±	1.72788		0.471531	±	0.468252		0.991328	±	0.306812		0.300649	±	0.264873		0.402868	±	0.22781		2.10696	±	1.31536		1.87754	±	1.2557		0.67381	±	0.774626
111	38.88	1644	Acetophenone	MS, KI	0.428427	±	0.372868	a	0.849442	±	0.215261	a	1.43321	±	0.136288	ab*	2.12457	±	0.172761	b*	3.43453	±	0.881219	c*	0.428427	±	0.372868		0.571253	±	0.102743		0.789171	±	0.0738829		0.988839	±	0.389194		1.11166	±	0.154142
112	39.165	1653	1-Nonanol	MS, KI	0.470583	±	0.114526	a	0.890504	±	0.428132	a	1.22424	±	0.261189	a	1.07396	±	0.147538	a	2.3286	±	0.335461	b*	0.470583	±	0.114526	ab	0.426177	±	0.107041	a	0.854092	±	0.137792	ab	0.826366	±	0.143626	ab	0.970163	±	0.338697	b
113	39.32	1658	2-Methylbutanoic acid	MS	0	±	0	a	1.17201	±	1.17188	a	9.31704	±	4.54417	a	115.233	±	5.69343	b*	266.645	±	45.4234	c	0	±	0	a	0	±	0	a	3.15976	±	2.15982	a	15.9741	±	7.20289	a	174.23	±	47.5728	b
114	40.495	1698	Isopentyloxyethyl acetate	MS, KI	0	±	0	a	0.0691416	±	0.119757	ab	0.422728	±	0.0463135	ab	0.666461	±	0.17718	b*	2.98246	±	0.469985	c*	0	±	0	a	0.091781	±	0.158969	a	0.203175	±	0.175965	ab	0.320626	±	0.120151	ab	0.929352	±	0.562439	b
115	41.065	1718	3-Undecen-2-one	MS, KI	0.0229257	±	0.0397085		0	±	0		2.29324	±	3.81886		1.37473	±	2.10919		0.43294	±	0.409786		0.0229257	±	0.0397085	a	1.67985	±	0.581583	ab*	3.00353	±	0.275338	b	3.24092	±	2.0647	b	4.58383	±	1.18799	b*
116	41.255	1725	Pentanoic acid	MS, KI	0.136404	±	0.0515695	a	0.688009	±	0.338411	a	2.43838	±	0.636328	a*	69.9032	±	5.73739	b*	149.433	±	17.6831	c*	0.136404	±	0.0515695	a	0.24125	±	0.0934323	a	0.555403	±	0.322066	a	3.34539	±	1.36588	a	56.3871	±	12.346	b
117	41.76	1743	Unknown		0	±	0		2.85917	±	4.12728		16.3269	±	27.6271		27.3035	±	47.0326		8.17746	±	11.6499		0	±	0	a	5.61979	±	1.53889	a	6.1798	±	1.85124	a	10.3683	±	3.97382	ab	36.5911	±	23.8606	b
118	42.12	1756	2-Methylpentanoic acid	MS	0	±	0	a	0.141482	±	0.245055	a	1.17866	±	0.105365	a	4.06847	±	1.45272	a	5.62606	±	0.419484	b	0	±	0	a	0	±	0	a	1.29866	±	1.19404	ab	3.01394	±	0.930116	bc	4.26527	±	1.56498	c
119	44.255	1833	Hexanoic acid	MS, KI	0	±	0		0.324513	±	0.0633556	*	0.38131	±	0.660449		2.27155	±	2.04495		13.6848	±	11.9157		0	±	0		0	±	0		0	±	0		0	±	0		0	±	0
120	47.07	1940	Heptanoic acid	MS, KI	0.0369341	±	0.0639717	a	0.0487953	±	0.043457	a	0.0733696	±	0.12708	a	1.01111	±	0.774432	a	6.90594	±	1.52039	b*	0.0369341	±	0.0639717	a	0	±	0	a	0	±	0	a	0.0439549	±	0.0761321	a	1.08176	±	0.336119	b
121	47.67	1963	1-Dodecanol	MS, KI	0.870666	±	0.193376		0.399323	±	0.0829653		0.942982	±	0.687852		1.00472	±	0.557943		1.66822	±	1.10595		0.870666	±	0.193376	bc	0.395937	±	0.0733878	a	0.493619	±	0.0357353	ab	0.657377	±	0.250274	ab	1.09754	±	0.129092	c
122	48.37	1991	Phenol	MS, KI	0	±	0	a	4.13222	±	0.789048	b	5.17395	±	2.24064	bc	6.47163	±	0.875133	bc*	8.09457	±	1.23379	c*	0	±	0	a	3.38214	±	0.198912	b	4.36614	±	1.48002	b	4.29241	±	0.647047	b	4.7121	±	0.691864	b
123	49.765	2048	Octanoic acid	MS, KI	0.1389	±	0.0356751	a	0.158919	±	0.0561367	a	0.424652	±	0.183775	a	0.90495	±	0.371449	a	4.61355	±	1.23198	b*	0.1389	±	0.0356751	a	0.143609	±	0.0714953	a	0.126085	±	0.0517888	a	0.36187	±	0.175873	a	1.15292	±	0.291661	b
124	52.315	2154	Nonanoic acid	MS, KI	0.11114	±	0.0626049	a	0.161989	±	0.02739	a	0.541833	±	0.273256	ab	0.826335	±	0.384948	bc	1.48845	±	0.137094	c*	0.11114	±	0.0626049	a	0.134081	±	0.0644801	a	0.188405	±	0.0486138	a	0.311075	±	0.182097	ab	0.787334	±	0.379597	b
125	54.88	2266	Decanoic acid	MS, KI	0	±	0		0.531526	±	0.716451		0.310028	±	0.307681		0.367297	±	0.361846		0.292093	±	0.143413		0	±	0		0	±	0		0	±	0		0	±	0		0	±	0
The data represent the means ± standard deviation of triplicate determinations (n = 3). Different lowercase letters indicate changes during storage time that differ significantly (p < 0.05) * indicate variations during storage temperature that differ significantly (p < 0.05).
